# Supplementary material for: Partial silencing of fucosyltransferase 8 gene expression inhibits proliferation of Ishikawa cells, a cell line of endometrial cancer
Source: Biochem Biophys Rep. 2020 Feb 12;22:100740. doi: 10.1016/j.bbrep.2020.100740 (PMC7026730; doi:10.1016/j.bbrep.2020.100740)
Supplement: coi [file mmc1.zip]

Archive with 14 entries (14 files):
- 10 coi_disclosure Sugihara.pdf
- 07 coi_disclosure Adachi.pdf
- 06 coi_disclosure Matsuya.pdf
- 03 coi_disclosure M Ito.pdf
- 09 coi_disclosure Nakayama.pdf
- 13 coi_disclosure Kanayama.pdf
- 11 coi_disclosure H Itoh.pdf
- 08 coi_disclosure Murakami.pdf
- 12 coi_disclosure Suzuki.pdf
- 01 coi_disclosure Shimoyama.pdf
- 04 coi_disclosure T Itoh.pdf
- 05 coi_disclosure Mukai.pdf
- 04 coi_disclosure Oda.pdf
- 02 coi_disclosure Shibata.pdf
