# Supplementary material for: Partial silencing of fucosyltransferase 8 gene expression inhibits proliferation of Ishikawa cells, a cell line of endometrial cancer
Source: Biochem Biophys Rep. 2020 Feb 12;22:100740. doi: 10.1016/j.bbrep.2020.100740 (PMC7026730; doi:10.1016/j.bbrep.2020.100740)
Supplement: Multimedia component 2 [file mmc2.xml]

<?xml version="1.0" encoding="UTF-8" standalone="no"?><data:data><datasets><author>tshibata@hama-med.ac.jp</author><type>0</type><dataset><value>1</value><reason>Data will be made available on request</reason><comments/></dataset></datasets></data:data>
